# Supplementary material for: External Validation of the RETREAT Score for Prediction of Hepatocellular Carcinoma Recurrence after Liver Transplantation
Source: Cancers (Basel). 2022 Jan 27;14(3):630. doi: 10.3390/cancers14030630 (PMC8833722; doi:10.3390/cancers14030630)
Supplement: Supplementary file 1 [file cancers-14-00630-s001.zip]

Archive with 2 entries (2 files):
- Supplementary Figures.pdf
- Supplementary Table S1. Individual patients characteristics of patients with HCC recurrence after LT_revisions.pdf
